# Supplementary material for: Heterogeneous groups overcome the diffusion of responsibility problem in social norm enforcement
Source: PLoS One. 2018 Nov 30;13(11):e0208129. doi: 10.1371/journal.pone.0208129 (PMC6267992; doi:10.1371/journal.pone.0208129)
Supplement: S1 Stata do file — (DO) [file pone.0208129.s003.do]

* Produces results and figures reported in:
* Przepiorka, Wojtek and Andreas Diekmann. 2018:
* Heterogeneous Groups Overcome the Diffusion of Responsibility Problem in Social Norm Enforcement.
* Manuscript submitted to PLOS ONE.

clear
version 14.0
set more off
capture log close

log using analysis.log, replace

use Stata_14_data, clear


**************************************************************************

**** I) Stealing rate (Figure 2)

* Model M0
logit decx ibn.asym#ibn.gsize#ibn.penal if persx, robust
est save tables/M0.a, replace
logit decx ibn.asym#ibn.gsize#ibn.penal if persx, nocons robust
est save tables/M0.b, replace
margins ibn.asym#ibn.gsize#ibn.penal, post
est save tables/M0.c, replace

lincom 0.asym#2.gsize#1.penal - 1.asym#2.gsize#1.penal
lincom 0.asym#5.gsize#1.penal - 1.asym#5.gsize#1.penal

* Testing group size effect only
logit decx ibn.gsize#ibn.penal if persx, nocons robust
est save tables/M0.d, replace
margins ibn.gsize#ibn.penal, post
est save tables/M0.d, replace
lincom (2.gsize#0.penal - 2.gsize#1.penal) - (5.gsize#0.penal - 5.gsize#1.penal)


**************************************************************************

**** II) Testing hypotheses

**** IIa) Sanctioning rate at individual level (Figure 3)

* Model M1
logit dec ibn.asym#ibn.gsize#ibn.strong if !penal, cluster(sid)
est save tables/M1.a, replace
logit dec ibn.asym#ibn.gsize#ibn.strong if !penal, nocons cluster(sid)
est save tables/M1.b, replace
margins ibn.asym#ibn.gsize#ibn.strong, post
est save tables/M1.c, replace

* Symmetric
lincom 0.asym#2.gsize#0.strong - 0.asym#5.gsize#0.strong
* Asymmetric strong
lincom 1.asym#2.gsize#1.strong - 1.asym#5.gsize#1.strong
* Weak symmetric vs weak asymmetric
lincom 0.asym#2.gsize#0.strong - 1.asym#2.gsize#0.strong
lincom 0.asym#5.gsize#0.strong - 1.asym#5.gsize#0.strong
* Differece in differences
lincom 0.asym#2.gsize#0.strong - 0.asym#5.gsize#0.strong ///
- 1.asym#2.gsize#1.strong + 1.asym#5.gsize#1.strong

****

**** IIb) Sanctioning rate at group level (Figure 4a)

* Model M2
logit vol ibn.asym#ibn.gsize if !penal & member == 1, robust
est save tables/M2.a, replace
logit vol ibn.asym#ibn.gsize if !penal & member == 1, nocons robust
est save tables/M2.b, replace
margins ibn.asym#ibn.gsize, post
est save tables/M2.c, replace

lincom 0.asym#2.gsize - 0.asym#5.gsize
lincom 1.asym#2.gsize - 1.asym#5.gsize
lincom 0.asym#2.gsize - 1.asym#2.gsize
lincom 0.asym#5.gsize - 1.asym#5.gsize

****

**** IIc) Efficient sanctioning rate (at group level) (Figure 4b)

* Model M3
logit vlr ibn.asym#ibn.gsize if !penal & member == 1, robust
est save tables/M3.a, replace
logit vlr ibn.asym#ibn.gsize if !penal & member == 1, nocons robust
est save tables/M3.b, replace
margins ibn.asym#ibn.gsize, post
est save tables/M3.c, replace

lincom 0.asym#2.gsize - 0.asym#5.gsize
lincom 1.asym#2.gsize - 1.asym#5.gsize

lincom 0.asym#2.gsize - 1.asym#2.gsize
lincom 0.asym#5.gsize - 1.asym#5.gsize


**************************************************************************

**** III) Exploratory analysis

gen part = 1 if (period>=1 & period<=5) | (period>=16 & period<=20)
replace part = 2 if (period>=6 & period<=10) | (period>=21 & period<=25)
replace part = 3 if (period>=11 & period<=15) | (period>=26 & period<=30)

****

**** IIIa) Sanctioning rate at individual level over time (Figure 5)

* Model M1.1 (M1 over time)
logit dec ibn.asym#ibn.gsize#ibn.strong#ibn.part if !penal, cluster(sid)
est save tables/M1.1.a, replace
logit dec ibn.asym#ibn.gsize#ibn.strong#ibn.part if !penal, nocons cluster(sid)
est save tables/M1.1.b, replace
margins ibn.asym#ibn.gsize#ibn.strong#ibn.part if !penal, post
est save tables/M1.1.c, replace

* Differences
lincom 0.asym#2.gsize#0.strong#3.part - 0.asym#5.gsize#0.strong#3.part 
lincom 1.asym#2.gsize#1.strong#3.part - 1.asym#5.gsize#1.strong#3.part

* Differece in differences (part 3)
lincom 0.asym#2.gsize#0.strong#3.part - 0.asym#5.gsize#0.strong#3.part ///
- 1.asym#2.gsize#1.strong#3.part + 1.asym#5.gsize#1.strong#3.part

****

**** IIIb) Sanctioning rate at group level over time (Figure 6a)

* Model M2.1 (M2 over time)
logit vol ibn.asym#ibn.gsize#ibn.part if !penal & member == 1, robust
est save tables/M2.1.a, replace
logit vol ibn.asym#ibn.gsize#ibn.part if !penal & member == 1, nocons robust
est save tables/M2.1.b, replace
margins ibn.asym#ibn.gsize#ibn.part, post
est save tables/M2.1.c, replace

lincom 0.asym#2.gsize#3.part - 0.asym#5.gsize#3.part
lincom 1.asym#2.gsize#3.part - 1.asym#5.gsize#3.part
lincom 0.asym#2.gsize#3.part - 1.asym#2.gsize#3.part
lincom 0.asym#5.gsize#3.part - 1.asym#5.gsize#3.part

****

**** IIIc) Efficient sanctioning rate (at group level) over time (Figure 6b)

* Model M3.1 (M3 over time)
logit vlr ibn.asym#ibn.gsize#ibn.part if !penal & member == 1, robust
est save tables/M3.1.a, replace
logit vlr ibn.asym#ibn.gsize#ibn.part if !penal & member == 1, nocons robust
est save tables/M3.1.b, replace
margins ibn.asym#ibn.gsize#ibn.part, post
est save tables/M3.1.c, replace

lincom 0.asym#2.gsize#3.part - 0.asym#5.gsize#3.part
lincom 1.asym#2.gsize#3.part - 1.asym#5.gsize#3.part
lincom 1.asym#5.gsize#3.part - 1.asym#5.gsize#1.part

lincom 0.asym#2.gsize#3.part - 1.asym#2.gsize#3.part
lincom 0.asym#5.gsize#3.part - 1.asym#5.gsize#3.part


**************************************************************************

**** IV) Analysis of penalty condition (online appendix)

****

**** IVa) Sanctioning rate at individual level (Figure S6a)

* Model M1.2 (M1 with penalty)
logit dec ibn.asym#ibn.gsize#ibn.strong if penal, cluster(sid)
est save tables/M1.2.a, replace
logit dec ibn.asym#ibn.gsize#ibn.strong if penal, nocons cluster(sid)
est save tables/M1.2.b, replace
margins ibn.asym#ibn.gsize#ibn.strong, post
est save tables/M1.2.c, replace

* Symmetric
lincom 0.asym#2.gsize#0.strong - 0.asym#5.gsize#0.strong
* Asymmetric strong
lincom 1.asym#2.gsize#1.strong - 1.asym#5.gsize#1.strong
* Differece in differences
lincom 0.asym#2.gsize#0.strong - 0.asym#5.gsize#0.strong ///
- 1.asym#2.gsize#1.strong + 1.asym#5.gsize#1.strong

****

**** IVb) Sanctioning rate at group level (Figure S6b)

* Model M2.2 (M2 with penalty)
logit vol ibn.asym#ibn.gsize if penal & member == 1, robust
est save tables/M2.2.a, replace
logit vol ibn.asym#ibn.gsize if penal & member == 1, nocons robust
est save tables/M2.2.b, replace
margins ibn.asym#ibn.gsize, post
est save tables/M2.2.c, replace

lincom 0.asym#2.gsize - 1.asym#2.gsize
lincom 0.asym#5.gsize - 1.asym#5.gsize

****

**** IVc) Efficient sanctioning rate (at group level) (Figure S6c)

* Model M3.2 (M3 with penalty)
logit vlr ibn.asym#ibn.gsize if penal & member == 1, robust
est save tables/M3.2.a, replace
logit vlr ibn.asym#ibn.gsize if penal & member == 1, nocons robust
est save tables/M3.2.b, replace
margins ibn.asym#ibn.gsize, post
est save tables/M3.2.c, replace

lincom 0.asym#2.gsize - 1.asym#2.gsize
lincom 0.asym#5.gsize - 1.asym#5.gsize

**************************************************************************

**** V) Make figures

****

* Stealing rate (Figure 2)

est use tables/M0.c
eret di

gen temp1=1.25 in 1
gen temp2=1.75 in 2
replace temp1=2.60 in 3
replace temp2=3.10 in 4
replace temp1=4.45 in 5
replace temp2=4.95 in 6
replace temp1=5.80 in 7
replace temp2=6.30 in 8

gen drt=.8851852 in 1
replace drt=.1148148 in 2
replace drt=.9000000 in 3
replace drt=.4166667 in 4
replace drt=.6222222 in 5
replace drt=.0777778 in 6
replace drt=.8722222 in 7
replace drt=.2722222 in 8
gen lob=.8041413 in 1
replace lob=.0631519 in 2
replace lob=.8396435 in 3
replace lob=.3080303 in 4
replace lob=.5075377 in 5
replace lob=.0343406 in 6
replace lob=.8084664 in 7
replace lob=.1776504 in 8
gen upb=.966229 in 1
replace upb=.1664777 in 2
replace upb=.9603565 in 3
replace upb=.5253030 in 4
replace upb=.7369068 in 5
replace upb=.1212149 in 6
replace upb=.9359781 in 7
replace upb=.3667940 in 8

gen temp3=1.5 in 1
replace temp3=2.85 in 2
replace temp3=4.70 in 3
replace temp3=6.05 in 4

gen txt="n = 2" in 1
replace txt="n = 5" in 2
replace txt="n = 2" in 3
replace txt="n = 5" in 4
replace txt="n = 2" in 5
replace txt="n = 5" in 6
gen temp=-0.035 in 1/6

format drt %9.2g

twoway (bar drt temp1, sort barw(.4) color(sandb)) (rcap lob upb temp1, sort lc(cranberry) lw(medthin)) ///
(bar drt temp2, sort barw(.4) color(orange_red)) (rcap lob upb temp2, sort lc(cranberry) lw(medthin)) ///
(scatter drt temp1, sort m(i) mlabel(drt) mlabs(small) mlabp(1) mlabg(*1) mlabc(black)) ///
(scatter drt temp2, sort m(i) mlabel(drt) mlabs(small) mlabp(1) mlabg(*1) mlabc(black)) ///
(scatter temp temp3, sort m(i) mlabel(txt) mlabs(medsmall) mlabp(0) mlabg(*1) mlabc(black)), ///
ytitle("Stealing rate") yline(0, lwidth(vthin) lcolor(black)) ylabel(0(0.1)1, labsize(medsmall) angle(0) nogrid) ///
xlabel(2.125 "symmetric" 5.325 "asymmetric", noticks labsize(medsmall)) xscale(range(0.6 7.0) noline) ///
legend(order(1 "no penalty" 3 "penalty" 2 "95%-CI") size(medsmall) symx(*0.5) rows(1)) ///
graphregion(color(white) margin(zero))
graph export graphics/Fig2_stealr_avg.eps, replace logo(off)

drop temp* drt lob upb txt

****

* Sanctioning rate at individual level in no-penalty condtion (Figure 3)

est use tables/M1.c
eret di

gen temp1=1.50 in 1
replace temp1=3.30 in 2
gen temp1a=5.45 in 3
gen temp1b=5.75 in 4
replace temp1a=7.25 in 5
replace temp1b=7.55 in 6

gen pred=.500 in 1
replace pred=.159 in 2
replace pred=.0 in 3
replace pred=1.0 in 4
replace pred=.0 in 5
replace pred=1.0 in 6

gen isrt=.4665272 in 1
replace isrt=.2419753 in 2
replace isrt=.0297619 in 3
replace isrt=.8809524 in 4
replace isrt=.0923567 in 5
replace isrt=.7324841 in 6

gen lob=.3801274 in 1
replace lob=.1923395 in 2
replace lob=-.0046948 in 3
replace lob=.8228577 in 4
replace lob=.0477591 in 5
replace lob=.639193 in 6
gen upb=.552927 in 1
replace upb=.2916111 in 2
replace upb=.0642186 in 3
replace upb=.9390471 in 4
replace upb=.1369542 in 5
replace upb=.8257752 in 6

gen temp2=1.50 in 1
replace temp2=3.30 in 2
replace temp2=5.60 in 3
replace temp2=7.40 in 4

gen txt="n = 2" in 1
replace txt="n = 5" in 2
replace txt="n = 2" in 3
replace txt="n = 5" in 4
gen temp=-0.05 in 1/4

format pred %9.2g

twoway (connected pred temp1, sort ms(D) color(orange)) ///
(connected pred temp1a, sort ms(D) color(orange)) ///
(connected pred temp1b, sort ms(O) color(dknavy)) ///
(scatter pred temp1, sort m(i) mlabel(pred) mlabs(small) mlabp(1) mlabg(*1) mlabc(black)) ///
(scatter pred temp1a, sort m(i) mlabel(pred) mlabs(small) mlabp(1) mlabg(*1) mlabc(black)) ///
(scatter pred temp1b, sort m(i) mlabel(pred) mlabs(small) mlabp(5) mlabg(*1) mlabc(black)) ///
(scatter isrt temp1, sort ms(X) color(gs6)) (rcap lob upb temp1, sort lc(gs6) lw(medthin)) ///
(scatter isrt temp1a, sort ms(X) color(gs6)) (rcap lo up temp1a, sort lc(gs6) lw(thin)) ///
(scatter isrt temp1b, sort ms(X) color(gs6)) (rcap lo up temp1b, sort lc(gs6) lw(thin)) ///
(scatter temp temp2, sort m(i) mlabel(txt) mlabs(medsmall) mlabp(0) mlabg(*1) mlabc(black)), ///
ytitle("Sanctioning rate at individual level") yline(0, lwidth(vthin) lcolor(black)) ylabel(0(0.1)1, labsize(medsmall) angle(0) nogrid) ///
xlabel(2.40 "symmetric" 6.50 "asymmetric", noticks labsize(medsmall)) xscale(range(0.3 8.6) noline) ///
legend(order(1 "predicted weak person" 3 "predicted strong person" 7 "observed" 8 "95%-CI") size(small) symx(*0.5) cols(4)) ///
graphregion(color(white) margin(zero))
graph export graphics/Fig3_vetoi_avg.eps, replace logo(off)

drop temp* pred isrt lob upb txt

****

* Sanctioning rate at individual level in no-penalty condition over time (Figure 5)

est use tables/M1.1.c
eret di

gen temp1=1.10 in 1
gen temp2=1.30 in 2
gen temp3=1.50 in 3
replace temp1=2.90 in 4
replace temp2=3.10 in 5
replace temp3=3.30 in 6
gen temp1a=5.05 in 7
gen temp1b=5.35 in 8
gen temp2a=5.25 in 9
gen temp2b=5.55 in 10
gen temp3a=5.45 in 11
gen temp3b=5.75 in 12
replace temp1a=6.85 in 13
replace temp1b=7.15 in 14
replace temp2a=7.05 in 15
replace temp2b=7.35 in 16
replace temp3a=7.25 in 17
replace temp3b=7.55 in 18

gen pred=.500 in 3
replace pred=.159 in 6
replace pred=.0 in 11
replace pred=1.0 in 12
replace pred=.0 in 17
replace pred=1.0 in 18

gen isrt=.4210526 in 1
replace isrt=.4578313 in 2
replace isrt=.5187500 in 3
replace isrt=.2641509 in 4
replace isrt=.2363636 in 5
replace isrt=.2259259 in 6
replace isrt=.0476190 in 7
replace isrt=.8888889 in 8
replace isrt=.0350877 in 9
replace isrt=.8596491 in 10
replace isrt=.0000000 in 11
replace isrt=.8958333 in 12
replace isrt=.1132075 in 13
replace isrt=.6415094 in 14
replace isrt=.0972222 in 15
replace isrt=.7222222 in 16
replace isrt=.0650000 in 17
replace isrt=.8400000 in 18

gen lob=.3196028 in 1
replace lob=.3603344 in 2
replace lob=.4130267 in 3
replace lob=.2020298 in 4
replace lob=.1767509 in 5
replace lob=.1702642 in 6
replace lob=-.0208159 in 7
replace lob=.8161142 in 8
replace lob=-.0313513 in 9
replace lob=.7429141 in 10
replace lob=.0000000 in 11
replace lob=.8097572 in 12
replace lob=.0539561 in 13
replace lob=.5001339 in 14
replace lob=.0371936 in 15
replace lob=.5763058 in 16
replace lob=.0197890 in 17
replace lob=.7271017 in 18

gen upb=.5225025 in 1
replace upb=.5553283 in 2
replace upb=.6244733 in 3
replace upb=.3262721 in 4
replace upb=.2959764 in 5
replace upb=.2815876 in 6
replace upb=.116054 in 7
replace upb=.9616636 in 8
replace upb=.1015268 in 9
replace upb=.9763842 in 10
replace upb=.0000000 in 11
replace upb=.9819094 in 12
replace upb=.1724590 in 13
replace upb=.7828850 in 14
replace upb=.1572508 in 15
replace upb=.8681387 in 16
replace upb=.1102110 in 17
replace upb=.9528983 in 18

gen temp4=1.50 in 1
replace temp4=3.30 in 2
replace temp4=5.60 in 3
replace temp4=7.40 in 4

gen txt="n = 2" in 1
replace txt="n = 5" in 2
replace txt="n = 2" in 3
replace txt="n = 5" in 4
gen temp=-0.05 in 1/4

format pred %9.2g

twoway (connected pred temp3, sort ms(D) color(orange)) ///
(connected pred temp3a, sort ms(D) color(orange)) ///
(connected pred temp3b, sort ms(O) color(dknavy)) ///
(scatter pred temp3, sort m(i) mlabel(pred) mlabs(small) mlabp(1) mlabg(*1) mlabc(black)) ///
(scatter pred temp3a, sort m(i) mlabel(pred) mlabs(small) mlabp(1) mlabg(*1) mlabc(black)) ///
(scatter pred temp3b, sort m(i) mlabel(pred) mlabs(small) mlabp(5) mlabg(*1) mlabc(black)) ///
(scatter isrt temp1, sort ms(X) color(gs11)) (rcap lob upb temp1, sort lc(gs11) lw(medthin)) ///
(scatter isrt temp1a, sort ms(X) color(gs11)) (rcap lo up temp1a, sort lc(gs11) lw(thin)) ///
(scatter isrt temp1b, sort ms(X) color(gs11)) (rcap lo up temp1b, sort lc(gs11) lw(thin)) ///
(scatter isrt temp2, sort ms(X) color(gs6)) (rcap lob upb temp2, sort lc(gs6) lw(medthin)) ///
(scatter isrt temp2a, sort ms(X) color(gs6)) (rcap lo up temp2a, sort lc(gs6) lw(thin)) ///
(scatter isrt temp2b, sort ms(X) color(gs6)) (rcap lo up temp2b, sort lc(gs6) lw(thin)) ///
(scatter isrt temp3, sort ms(X) color(gs1)) (rcap lob upb temp3, sort lc(gs1) lw(medthin)) ///
(scatter isrt temp3a, sort ms(X) color(gs1)) (rcap lo up temp3a, sort lc(gs1) lw(thin)) ///
(scatter isrt temp3b, sort ms(X) color(gs1)) (rcap lo up temp3b, sort lc(gs1) lw(thin)) ///
(scatter temp temp4, sort m(i) mlabel(txt) mlabs(medsmall) mlabp(0) mlabg(*1) mlabc(black)), ///
ytitle("Sanctioning rate at individual level") yline(0, lwidth(vthin) lcolor(black)) ylabel(0(0.1)1, labsize(medsmall) angle(0) nogrid) ///
xlabel(2.40 "symmetric" 6.50 "asymmetric", noticks labsize(medsmall)) xscale(range(0.3 8.6) noline) ///
legend(order(1 "predicted weak person" 3 "predicted strong person" 20 "95%-CI" ///
7 "observed (1 - 5)" 13 "observed (6 - 10)" 19 "observed (11 - 15)") size(small) symx(*0.5) cols(3)) ///
graphregion(color(white) margin(zero))
graph export graphics/Fig5_vetoi_time.eps, replace logo(off)

drop temp* pred isrt lob upb txt

***

* Sanctioning rate at group level in no-penalty condtion (Figure 4a)

est use tables/M2.c
eret di

gen temp1=1.50 in 1
replace temp1=3.30 in 2
gen temp2=5.60 in 3
replace temp2=7.40 in 4

gen pred=.750 in 1
replace pred=.580 in 2
replace pred=1.00 in 3
replace pred=1.00 in 4

gen volrt=.7154812 in 1
replace volrt=.7283951 in 2
replace volrt=.8809524 in 3
replace volrt=.8407643 in 4

gen lob=.6582407 in 1
replace lob=.6598554 in 2
replace lob=.8319486 in 3
replace lob=.7834907 in 4
gen upb=.7727216 in 1
replace upb=.7969348 in 2
replace upb=.9299561 in 3
replace upb=.898038 in 4

gen temp3=1.50 in 1
replace temp3=3.30 in 2
replace temp3=5.60 in 3
replace temp3=7.40 in 4

gen txt="n = 2" in 1
replace txt="n = 5" in 2
replace txt="n = 2" in 3
replace txt="n = 5" in 4
gen temp=-0.05 in 1/4

format pred %9.2g

twoway (connected pred temp1, sort ms(O) color(cranberry)) ///
(connected pred temp2, sort ms(O) color(cranberry)) ///
(scatter pred temp1, sort m(i) mlabel(pred) mlabs(small) mlabp(1) mlabg(*1) mlabc(black)) ///
(scatter pred temp2, sort m(i) mlabel(pred) mlabs(small) mlabp(5) mlabg(*1) mlabc(black)) ///
(scatter volrt temp1, sort ms(X) color(gs6)) (rcap lob upb temp1, sort lc(gs6) lw(medthin)) ///
(scatter volrt temp2, sort ms(X) color(gs6)) (rcap lo up temp2, sort lc(gs6) lw(thin)) ///
(scatter temp temp3, sort m(i) mlabel(txt) mlabs(medsmall) mlabp(0) mlabg(*1) mlabc(black)), ///
ytitle("Sanctioning rate at group level") yline(0, lwidth(vthin) lcolor(black)) ylabel(0(0.1)1, labsize(medsmall) angle(0) nogrid) ///
xlabel(2.40 "symmetric" 6.50 "asymmetric", noticks labsize(medsmall)) xscale(range(0.3 8.6) noline) ///
legend(order(1 "predicted" 7 "observed" 8 "95%-CI") size(small) symx(*0.5) cols(3)) ///
graphregion(color(white) margin(zero))
graph export graphics/Fig4a_vetog_avg.eps, replace logo(off)

drop temp* pred volrt lob upb txt

***

* Sanctioning rate at group level in no-penalty condtion over time (Figure 6a)

est use tables/M2.1.c
eret di

gen temp1=1.10 in 1
gen temp2=1.30 in 2
gen temp3=1.50 in 3
replace temp1=2.90 in 4
replace temp2=3.10 in 5
replace temp3=3.30 in 6
gen temp1a=5.20 in 7
gen temp2a=5.40 in 8
gen temp3a=5.60 in 9
replace temp1a=7.00 in 10
replace temp2a=7.20 in 11
replace temp3a=7.40 in 12

gen pred=.750 in 3
replace pred=.580 in 6
replace pred=1.00 in 9
replace pred=1.00 in 12

gen volrt=.6315789 in 1
replace volrt=.7469880 in 2
replace volrt=.7625000 in 3
replace volrt=.7169811 in 4
replace volrt=.7636364 in 5
replace volrt=.7037037 in 6
replace volrt=.8888889 in 7
replace volrt=.8596491 in 8
replace volrt=.8958333 in 9
replace volrt=.7735849 in 10
replace volrt=.8518519 in 11
replace volrt=.9000000 in 12

gen lob=.5230547 in 1
replace lob=.6533966 in 2
replace lob=.6691844 in 3
replace lob=.5956224 in 4
replace lob=.6512795 in 5
replace lob=.5818304 in 6
replace lob=.8112321 in 7
replace lob=.7694135 in 8
replace lob=.8093555 in 9
replace lob=.6608350 in 10
replace lob=.7570361 in 11
replace lob=.8167884 in 12

gen upb=.7401032 in 1
replace upb=.8405793 in 2
replace upb=.8558156 in 3
replace upb=.8383399 in 4
replace upb=.8759932 in 5
replace upb=.8255770 in 6
replace upb=.9665457 in 7
replace upb=.9498848 in 8
replace upb=.9823112 in 9
replace upb=.8863348 in 10
replace upb=.9466676 in 11
replace upb=.9832116 in 12

gen temp4=1.50 in 1
replace temp4=3.30 in 2
replace temp4=5.60 in 3
replace temp4=7.40 in 4

gen txt="n = 2" in 1
replace txt="n = 5" in 2
replace txt="n = 2" in 3
replace txt="n = 5" in 4
gen temp=-0.05 in 1/4

format pred %9.2g

twoway (connected pred temp3, sort ms(D) color(cranberry)) ///
(connected pred temp3a, sort ms(D) color(cranberry)) ///
(scatter pred temp3, sort m(i) mlabel(pred) mlabs(small) mlabp(1) mlabg(*1) mlabc(black)) ///
(scatter pred temp3a, sort m(i) mlabel(pred) mlabs(small) mlabp(5) mlabg(*1) mlabc(black)) ///
(scatter volrt temp1, sort ms(X) color(gs11)) (rcap lob upb temp1, sort lc(gs11) lw(medthin)) ///
(scatter volrt temp1a, sort ms(X) color(gs11)) (rcap lo up temp1a, sort lc(gs11) lw(thin)) ///
(scatter volrt temp2, sort ms(X) color(gs6)) (rcap lob upb temp2, sort lc(gs6) lw(medthin)) ///
(scatter volrt temp2a, sort ms(X) color(gs6)) (rcap lo up temp2a, sort lc(gs6) lw(thin)) ///
(scatter volrt temp3, sort ms(X) color(gs1)) (rcap lob upb temp3, sort lc(gs1) lw(medthin)) ///
(scatter volrt temp3a, sort ms(X) color(gs1)) (rcap lo up temp3a, sort lc(gs1) lw(thin)) ///
(scatter temp temp4, sort m(i) mlabel(txt) mlabs(medsmall) mlabp(0) mlabg(*1) mlabc(black)), ///
ytitle("Sanctioning rate at group level") yline(0, lwidth(vthin) lcolor(black)) ylabel(0(0.1)1, labsize(medsmall) angle(0) nogrid) ///
xlabel(2.40 "symmetric" 6.50 "asymmetric", noticks labsize(medsmall)) xscale(range(0.3 8.6) noline) ///
legend(order(1 "predicted" 14 "95%-CI" 3 "" ///
5 "observed (1 - 5)" 9 "observed (6 - 10)" 13 "observed (11 - 15)") size(small) symx(*0.5) cols(3)) ///
graphregion(color(white) margin(zero))
graph export graphics/Fig6a_vetog_time.eps, replace logo(off)

drop temp* pred volrt lob upb txt

***

* Efficient sanctioning rate (at group level) in no-penalty condtion (Figure 4b)

est use tables/M3.c
eret di

gen temp1=1.50 in 1
replace temp1=3.30 in 2
gen temp2=5.60 in 3
replace temp2=7.40 in 4

gen pred=.500 in 1
replace pred=.398 in 2
replace pred=1.00 in 3
replace pred=1.00 in 4

gen vlrt=.4979079 in 1
replace vlrt=.3888889 in 2
replace vlrt=.8511905 in 3
replace vlrt=.6305732 in 4
gen lob=.4344750 in 1
replace lob=.3137676 in 2
replace lob=.7973360 in 3
replace lob=.5550241 in 4
gen upb=.5613409 in 1
replace upb=.4640101 in 2
replace upb=.9050449 in 3
replace upb=.7061224 in 4

gen temp3=1.50 in 1
replace temp3=3.30 in 2
replace temp3=5.60 in 3
replace temp3=7.40 in 4

gen txt="n = 2" in 1
replace txt="n = 5" in 2
replace txt="n = 2" in 3
replace txt="n = 5" in 4
gen temp=-0.05 in 1/4

format pred %9.2g

twoway (connected pred temp1, sort ms(O) color(cranberry)) ///
(connected pred temp2, sort ms(O) color(cranberry)) ///
(scatter pred temp1, sort m(i) mlabel(pred) mlabs(small) mlabp(1) mlabg(*1) mlabc(black)) ///
(scatter pred temp2, sort m(i) mlabel(pred) mlabs(small) mlabp(5) mlabg(*1) mlabc(black)) ///
(scatter vlrt temp1, sort ms(X) color(gs6)) (rcap lob upb temp1, sort lc(gs6) lw(medthin)) ///
(scatter vlrt temp2, sort ms(X) color(gs6)) (rcap lo up temp2, sort lc(gs6) lw(thin)) ///
(scatter temp temp3, sort m(i) mlabel(txt) mlabs(medsmall) mlabp(0) mlabg(*1) mlabc(black)), ///
ytitle("Efficient sanctioning rate (at group level)") yline(0, lwidth(vthin) lcolor(black)) ylabel(0(0.1)1, labsize(medsmall) angle(0) nogrid) ///
xlabel(2.40 "symmetric" 6.50 "asymmetric", noticks labsize(medsmall)) xscale(range(0.3 8.6) noline) ///
legend(order(1 "predicted" 7 "observed" 8 "95%-CI") size(small) symx(*0.5) cols(3)) ///
graphregion(color(white) margin(zero))
graph export graphics/Fig4b_vetoe_avg.eps, replace logo(off)

drop temp* pred vlrt lob upb txt

***

* Efficient sanctioning rate (at group level) in no-penalty condtion over time (Figure 6b)

est use tables/M3.1.c
eret di

gen temp1=1.10 in 1
gen temp2=1.30 in 2
gen temp3=1.50 in 3
replace temp1=2.90 in 4
replace temp2=3.10 in 5
replace temp3=3.30 in 6
gen temp1a=5.20 in 7
gen temp2a=5.40 in 8
gen temp3a=5.60 in 9
replace temp1a=7.00 in 10
replace temp2a=7.20 in 11
replace temp3a=7.40 in 12

gen pred=.500 in 3
replace pred=.398 in 6
replace pred=1.00 in 9
replace pred=1.00 in 12

gen vlrt=.4210526 in 1
replace vlrt=.5783133 in 2
replace vlrt=.4875000 in 3
replace vlrt=.3396226 in 4
replace vlrt=.4181818 in 5
replace vlrt=.4074074 in 6
replace vlrt=.8412698 in 7
replace vlrt=.8245614 in 8
replace vlrt=.8958333 in 9
replace vlrt=.5094340 in 10
replace vlrt=.6481481 in 11
replace vlrt=.7400000 in 12

gen lob=.3099746 in 1
replace lob=.4720006 in 2
replace lob=.3778934 in 3
replace lob=.2120364 in 4
replace lob=.2877324 in 5
replace lob=.2762650 in 6
replace lob=.7509726 in 7
replace lob=.7257552 in 8
replace lob=.8093555 in 9
replace lob=.3747543 in 10
replace lob=.5206900 in 11
replace lob=.6183352 in 12

gen upb=.5321307 in 1
replace upb=.6846259 in 2
replace upb=.5971066 in 3
replace upb=.4672089 in 4
replace upb=.5486313 in 5
replace upb=.5385498 in 6
replace upb=.9315671 in 7
replace upb=.9233676 in 8
replace upb=.9823112 in 9
replace upb=.6441137 in 10
replace upb=.7756063 in 11
replace upb=.8616648 in 12

gen temp4=1.50 in 1
replace temp4=3.30 in 2
replace temp4=5.60 in 3
replace temp4=7.40 in 4

gen txt="n = 2" in 1
replace txt="n = 5" in 2
replace txt="n = 2" in 3
replace txt="n = 5" in 4
gen temp=-0.05 in 1/4

format pred %9.2g

twoway (connected pred temp3, sort ms(D) color(cranberry)) ///
(connected pred temp3a, sort ms(D) color(cranberry)) ///
(scatter pred temp3, sort m(i) mlabel(pred) mlabs(small) mlabp(1) mlabg(*1) mlabc(black)) ///
(scatter pred temp3a, sort m(i) mlabel(pred) mlabs(small) mlabp(5) mlabg(*1) mlabc(black)) ///
(scatter vlrt temp1, sort ms(X) color(gs11)) (rcap lob upb temp1, sort lc(gs11) lw(medthin)) ///
(scatter vlrt temp1a, sort ms(X) color(gs11)) (rcap lo up temp1a, sort lc(gs11) lw(thin)) ///
(scatter vlrt temp2, sort ms(X) color(gs6)) (rcap lob upb temp2, sort lc(gs6) lw(medthin)) ///
(scatter vlrt temp2a, sort ms(X) color(gs6)) (rcap lo up temp2a, sort lc(gs6) lw(thin)) ///
(scatter vlrt temp3, sort ms(X) color(gs1)) (rcap lob upb temp3, sort lc(gs1) lw(medthin)) ///
(scatter vlrt temp3a, sort ms(X) color(gs1)) (rcap lo up temp3a, sort lc(gs1) lw(thin)) ///
(scatter temp temp4, sort m(i) mlabel(txt) mlabs(medsmall) mlabp(0) mlabg(*1) mlabc(black)), ///
ytitle("Efficient sanctioning rate (at group level)") yline(0, lwidth(vthin) lcolor(black)) ylabel(0(0.1)1, labsize(medsmall) angle(0) nogrid) ///
xlabel(2.40 "symmetric" 6.50 "asymmetric", noticks labsize(medsmall)) xscale(range(0.3 8.6) noline) ///
legend(order(1 "predicted" 14 "95%-CI" 3 "" ///
5 "observed (1 - 5)" 9 "observed (6 - 10)" 13 "observed (11 - 15)") size(small) symx(*0.5) cols(3)) ///
graphregion(color(white) margin(zero))
graph export graphics/Fig6b_vetoe_time.eps, replace logo(off)

drop temp* pred vlrt lob upb txt

***

* Sanctioning rate at individual level in penalty condtion (Figure S6a)

est use tables/M1.2.c
eret di

gen temp1=1.50 in 1
replace temp1=3.30 in 2
gen temp1a=5.45 in 3
gen temp1b=5.75 in 4
replace temp1a=7.25 in 5
replace temp1b=7.55 in 6

gen isrt=.6451613 in 1
replace isrt=.3013333 in 2
replace isrt=.1428571 in 3
replace isrt=.9047619 in 4
replace isrt=.1071429 in 5
replace isrt=.7551020 in 6
gen lob=.498988 in 1
replace lob=.2214327 in 2
replace lob=-.0394123 in 3
replace lob=.7843976 in 4
replace lob=.0371192 in 5
replace lob=.6115895 in 6
gen upb=.7913346 in 1
replace upb=.381234 in 2
replace upb=.3251266 in 3
replace upb=1.025126 in 4
replace upb=.1771665 in 5
replace upb=.8986146 in 6

gen temp3=1.50 in 1
replace temp3=3.30 in 2
replace temp3=5.60 in 3
replace temp3=7.40 in 4

gen txt="n = 2" in 1
replace txt="n = 5" in 2
replace txt="n = 2" in 3
replace txt="n = 5" in 4
gen temp=-0.035 in 1/4

format isrt %9.2g

twoway (bar isrt temp1, sort barw(.6) color(dknavy)) (rcap lob upb temp1, sort lc(cranberry) lw(medthin)) ///
(bar isrt temp1a, sort barwidth(.3) color(dknavy)) (rcap lo up temp1a, sort lc(cranberry) lw(thin)) ///
(bar isrt temp1b, sort barwidth(.3) color(dknavy)) (rcap lo up temp1b, sort lc(cranberry) lw(thin)) ///
(scatter isrt temp1, sort m(i) mlabel(isrt) mlabs(small) mlabp(11) mlabg(*1) mlabc(black)) ///
(scatter isrt temp1a, sort m(i) mlabel(isrt) mlabs(small) mlabp(11) mlabg(*1) mlabc(black)) ///
(scatter isrt temp1b, sort m(i) mlabel(isrt) mlabs(small) mlabp(11) mlabg(*1) mlabc(black)) ///
(scatter temp temp3, sort m(i) mlabel(txt) mlabs(medsmall) mlabp(0) mlabg(*1) mlabc(black)), ///
ytitle("Sanctioning rate at individual level") yline(0, lwidth(vthin) lcolor(black)) ylabel(0(0.1)1, labsize(medsmall) angle(0) nogrid) ///
xlabel(2.40 "symmetric" 6.50 "asymmetric", noticks labsize(medsmall)) xscale(range(0.3 8.6) noline) ///
legend(order(1 "weak person" 1 "strong person" 2 "95%-CI" 10 "dummy") size(medsmall) symx(*0.5) cols(3)) ///
graphregion(color(white) margin(zero))
graph export graphics/FigS6a_vetoi_avg.eps, replace logo(off)

drop temp* isrt lob upb txt

***

* Sanctioning rate at group level in penalty condtion (Figure S6b)

est use tables/M2.2.c
eret di

gen temp1=1.50 in 1
gen temp1a=3.30 in 2
replace temp1=5.60 in 3
replace temp1a=7.40 in 4
gen volrt=.8387097 in 1
replace volrt=.8533333 in 2
replace volrt=.9047619 in 3
replace volrt=.8571429 in 4
gen lob=.7088679 in 1
replace lob=.7730399 in 2
replace lob=.7788554 in 3
replace lob=.7588855 in 4
gen upb=.9685515 in 1
replace upb=.9336267 in 2
replace upb=1.030668 in 3
replace upb=.9554002 in 4
gen temp3=1.50 in 1
replace temp3=3.30 in 2
replace temp3=5.60 in 3
replace temp3=7.40 in 4

gen txt="n = 2" in 1
replace txt="n = 5" in 2
replace txt="n = 2" in 3
replace txt="n = 5" in 4
gen temp=-0.035 in 1/4

format volrt %9.2g

twoway (bar volrt temp1, sort barw(.6) color(dknavy)) (rcap lob upb temp1, sort lc(cranberry) lw(medthin)) ///
(bar volrt temp1a, sort barwidth(.6) color(dknavy)) (rcap lo up temp1a, sort lc(cranberry) lw(thin)) ///
(scatter volrt temp1, sort m(i) mlabel(volrt) mlabs(small) mlabp(11) mlabg(*1) mlabc(black)) ///
(scatter volrt temp1a, sort m(i) mlabel(volrt) mlabs(small) mlabp(11) mlabg(*1) mlabc(black)) ///
(scatter temp temp3, sort m(i) mlabel(txt) mlabs(medsmall) mlabp(0) mlabg(*1) mlabc(black)), ///
ytitle("Sanctioning rate at group level") yline(0, lwidth(vthin) lcolor(black)) ylabel(0(0.1)1, labsize(medsmall) angle(0) nogrid) ///
xlabel(2.40 "symmetric" 6.50 "asymmetric", noticks labsize(medsmall)) xscale(range(0.3 8.6) noline) ///
legend(order(2 "95%-CI" 20 "dummy") size(medsmall) symx(*0.5) cols(1)) ///
graphregion(color(white) margin(zero))
graph export graphics/FigS6b_vetog_avg.eps, replace logo(off)

drop temp* volrt lob upb txt

***

* Efficient sanctioning rate (at group level) in penalty condtion (Figure S6c)

est use tables/M3.2.c
eret di

gen temp1=1.50 in 1
gen temp1a=3.30 in 2
replace temp1=5.60 in 3
replace temp1a=7.40 in 4
gen vlrt=.3870968 in 1
replace vlrt=.3466667 in 2
replace vlrt=.7619048 in 3
replace vlrt=.5714286 in 4
gen lob=.2151436 in 1
replace lob=.2386531 in 2
replace lob=.5792204 in 3
replace lob=.4324717 in 4
gen upb=.5590500 in 1
replace upb=.4546802 in 2
replace upb=.9445892 in 3
replace upb=.7103854 in 4
gen temp3=1.50 in 1
replace temp3=3.30 in 2
replace temp3=5.60 in 3
replace temp3=7.40 in 4

gen txt="n = 2" in 1
replace txt="n = 5" in 2
replace txt="n = 2" in 3
replace txt="n = 5" in 4
gen temp=-0.035 in 1/4

format vlrt %9.2g

twoway (bar vlrt temp1, sort barw(.6) color(dknavy)) (rcap lob upb temp1, sort lc(cranberry) lw(medthin)) ///
(bar vlrt temp1a, sort barwidth(.6) color(dknavy)) (rcap lo up temp1a, sort lc(cranberry) lw(thin)) ///
(scatter vlrt temp1, sort m(i) mlabel(vlrt) mlabs(small) mlabp(11) mlabg(*1) mlabc(black)) ///
(scatter vlrt temp1a, sort m(i) mlabel(vlrt) mlabs(small) mlabp(11) mlabg(*1) mlabc(black)) ///
(scatter temp temp3, sort m(i) mlabel(txt) mlabs(medsmall) mlabp(0) mlabg(*1) mlabc(black)), ///
ytitle("Efficient sanctioning rate (at group level)") yline(0, lwidth(vthin) lcolor(black)) ylabel(0(0.1)1, labsize(medsmall) angle(0) nogrid) ///
xlabel(2.40 "symmetric" 6.50 "asymmetric", noticks labsize(medsmall)) xscale(range(0.3 8.6) noline) ///
legend(order(2 "95%-CI" 20 "dummy") size(medsmall) symx(*0.5) cols(1)) ///
graphregion(color(white) margin(zero))
graph export graphics/FigS6c_vetoe_avg.eps, replace logo(off)

drop temp* vlrt lob upb txt
